# Supplementary material for: Abnormal Pre-mRNA Splicing in Exonic Fabry Disease-Causing GLA Mutations
Source: Int J Mol Sci. 2022 Dec 3;23(23):15261. doi: 10.3390/ijms232315261 (PMC9737616; doi:10.3390/ijms232315261)
Supplement: Supplementary file 1 [file ijms-23-15261-s001.zip]

Archive with 4 entries (4 files):
- Suppl. Figure S1.tif
- Table S1A_B.pdf
- Table S2.pdf
- Table S3.pdf
